# Supplementary material for: Deciphering the pharmacological mechanisms of Fraxini Cortex for ulcerative colitis treatment based on network pharmacology and in vivo studies
Source: BMC Complement Med Ther. 2023 May 9;23:152. doi: 10.1186/s12906-023-03983-0 (PMC10170718; doi:10.1186/s12906-023-03983-0)
Supplement: Supplementary file 2 — Additional file 2: Table S1. Active compounds of Fraxini Cortex. Table S2. Predicted targets of the Fraxini Cortex compounds. Table S3. The hub genes enriched in biological processes. Table S4. The hub genes enriched in cellular components. Table S5. The hub genes enriched in molecular function. Table S6. KEGG pathway enrichment analysis of the hub genes. Table S7. Molecular docking of four compounds for UC targets. Table S8. The mRNA expression profile of FC targets in IL-17 signaling pathway. [file 12906_2023_3983_MOESM2_ESM.xlsx]

## Sheet: Table S1
Table S1 Active compounds of Fraxini Cortex
Mol ID	Molecule Name	MW	AlogP	Hdon	Hacc	OB(%)	Caco-2	BBB	DL	FASA-	HL
MOL006709	AIDS214634	374.42	1.616	3	7	92.4272	0.18048	-0.5607	0.54906	97.61	1.8265
MOL003177	Syringaldehyde	182.19	1.289	1	4	67.061	0.70539	0.39712	0.048049	55.76	11.469
MOL001778	Sinapaldehyde	208.23	1.649	1	4	63.1641	0.70567	0.33316	0.066555	55.76	3.92453
MOL000570	Nonox D	219.3	4.289	1	1	39.8217	1.88086	1.61329	0.13135	12.03	4.998
MOL000358	Beta-sitosterol	414.79	8.084	1	1	36.9139	1.32463	0.98588	0.75123	20.23	5.35549
MOL002930	Tyrosol	138.18	1.279	2	2	33.8119	0.65425	0.25137	0.023971	40.46	-2.54572
MOL000040	Scopoletol	192.18	1.616	1	4	27.7735	0.71351	0.29931	0.076154	59.67	0
MOL000223	Caffeic acid	180.17	1.367	3	4	25.7644	0.21466	-0.25836	0.050089	77.76	0
MOL004667	Fraxetin	208.18	1.349	2	5	23.0409	0.50519	0.35709	0.091465	79.9	0
MOL003837	Esculetin	178.15	1.365	2	4	22.9689	0.43785	0.02268	0.066251	70.67	0
MOL006712	Sinapaldehyde glucoside	370.39	-0.255	4	9	20.9064	-0.94992	-1.51513	0.32938	134.91	0
MOL000357	Sitogluside	576.95	6.337	4	6	20.6319	-0.1362	-0.9283	0.6241	99.38	0
MOL004456	Esculin	340.31	-0.539	5	9	20.4258	-1.18474	-1.81283	0.35606	149.82	0
MOL000511	Ursolic acid	456.78	6.467	2	3	16.7749	0.6739	0.07361	0.75457	57.53	0
MOL000347	Syrigin	372.41	-0.511	5	9	14.6369	-1.00503	-1.8091	0.32496	138.07	0
MOL000515	Melissic acid	452.9	12.754	1	2	13.2151	1.30736	0.90453	0.4888	37.3	0
MOL005080	DMBQ	168.16	-0.589	0	4	11.9969	0.56503	0.17136	0.041172	52.6	0
MOL001952	Sinapyl alcohol	210.25	1.393	2	4	10.2336	0.54371	0.05354	0.065024	58.92	0
MOL006711	Osmanthuside H	432.47	-1.876	7	11	8.88702	-1.94055	-2.25446	0.57239	178.53	0
MOL006710	Fraxin	370.34	-0.556	5	10	36.7629	-1.17613	-1.45205	0.42002	159.05	3.45132
MOL006708	(2S,3R,4S,5S,6R)-2-[4-[(1R,3aR,4S,6aS)-6a-hydroxy-4-(4-hydroxy-3-methoxyphenyl)-3,3a,4,6-tetrahydro-1H-furo[4,3-c]furan-1-yl]-2-methoxyphenoxy]-6-(hydroxymethyl)oxane-3,4,5-triol	536.58	-0.289	6	12	28.5397	-1.40979	-2.17489	0.86019	176.76	0

## Sheet: Table S2
Table S2 Predicted targets of the Fraxini Cortex compounds
Molecule	MOL ID	Compound name	Target name	Gene Symbol	Target number
FC1	MOL001778	Sinapaldehyde	Prostaglandin G/H synthase 1	PTGS1	6
			Prostaglandin G/H synthase 2	PTGS2
			Sodium-dependent noradrenaline transporter	SLC6A2
			Sodium-dependent dopamine transporter	SLC6A3
			Gamma-aminobutyric-acid receptor subunit alpha-1	GABRA1
			Amine oxidase [flavin-containing] B	MAOB
FC2	MOL001952	Sinapyl alcohol	Prostaglandin G/H synthase 1	PTGS1	13
			Muscarinic acetylcholine receptor M1	CHRM1
			Prostaglandin G/H synthase 2	PTGS2
			Alpha-2A adrenergic receptor	ADRA2A
			Sodium-dependent noradrenaline transporter	SLC6A2
			Alpha-1A adrenergic receptor	ADRA1A
			Alpha-2B adrenergic receptor	ADRA2B
			Sodium-dependent dopamine transporter	SLC6A3
			Beta-2 adrenergic receptor	ADRB2
			Gamma-aminobutyric-acid receptor subunit alpha-1	GABRA1
			Amine oxidase [flavin-containing] B	MAOB
			Muscarinic acetylcholine receptor M2	CHRM2
			cAMP-dependent protein kinase inhibitor alpha	PKIA
FC3	MOL000223	caffeic acid	Prostaglandin G/H synthase 1	PTGS1	21
			Beta-1 adrenergic receptor	ADRB1
			Prostaglandin G/H synthase 2	PTGS2
			Alpha-2A adrenergic receptor	ADRA2A
			Alpha-2C adrenergic receptor	ADRA2C
			Beta-2 adrenergic receptor	ADRB2
			Amine oxidase [flavin-containing] B	MAOB
			Chymotrypsinogen B	CTRB1
			Sodium-dependent dopamine transporter	SLC6A3
			Urokinase-type plasminogen activator	PLAU
			Amine oxidase [flavin-containing] A	MAOA
			Alpha-1A adrenergic receptor	ADRA1A
			Alpha-1D adrenergic receptor	ADRA1D
			Tumor necrosis factor	TNF
			Cytochrome P450 1A1	CYP1A1
			Protein kinase C beta type	PRKCB
			Tyrosine-protein kinase BTK	BTK
			Glial fibrillary acidic protein	GFAP
			Insulin-like growth factor II	IGF2
			P-selectin	SELP
			Ras-related C3 botulinum toxin substrate 1	RAC1
FC4	MOL002930	Tyrosol	Beta-1 adrenergic receptor	ADRB1	9
			Sodium-dependent noradrenaline transporter	SLC6A2
			Alpha-1A adrenergic receptor	ADRA1A
			Sodium-dependent dopamine transporter	SLC6A3
			Amine oxidase [flavin-containing] A	MAOA
			Trypsin-3	PRSS3
			Alpha-1B adrenergic receptor	ADRA1B
			Amine oxidase [flavin-containing] B	MAOB
			DNA topoisomerase 2-alpha	TOP2A
FC5	MOL003177	Syringaldehyde	Prostaglandin G/H synthase 1	PTGS1	11
			Prostaglandin G/H synthase 2	PTGS2
			Nitric-oxide synthase, endothelial	NOS3
			Alpha-2A adrenergic receptor	ADRA2A
			Alpha-2C adrenergic receptor	ADRA2C
			Alpha-1B adrenergic receptor	ADRA1B
			Beta-2 adrenergic receptor	ADRB2
			Gamma-aminobutyric-acid receptor subunit alpha-1	GABRA1
			Amine oxidase [flavin-containing] B	MAOB
			Alpha-1D adrenergic receptor	ADRA1D
			Glutamate receptor 2	GRIA2
FC6	MOL000347	Syrigin	Prostaglandin G/H synthase 2	PTGS2	18
			Nitric-oxide synthase, endothelial	NOS3
			Prostaglandin G/H synthase 1	PTGS1
			Muscarinic acetylcholine receptor M3	CHRM3
			Muscarinic acetylcholine receptor M1	CHRM1
			Beta-1 adrenergic receptor	ADRB1
			Alpha-2A adrenergic receptor	ADRA2A
			Sodium-dependent noradrenaline transporter	SLC6A2
			Alpha-1A adrenergic receptor	ADRA1A
			Muscarinic acetylcholine receptor M2	CHRM2
			Alpha-2B adrenergic receptor	ADRA2B
			Alpha-1B adrenergic receptor	ADRA1B
			Sodium-dependent dopamine transporter	SLC6A3
			Beta-2 adrenergic receptor	ADRB2
			Gamma-aminobutyric-acid receptor subunit alpha-1	GABRA1
			Leukotriene A-4 hydrolase	LTA4H
			Amine oxidase [flavin-containing] B	MAOB
			cAMP-dependent protein kinase inhibitor alpha	PKIA
FC7	MOL000357	Sitogluside	Progesterone receptor	PGR	16
			Prostaglandin G/H synthase 1	PTGS1
			Muscarinic acetylcholine receptor M3	CHRM3
			Potassium voltage-gated channel subfamily H member 2	KCNH2
			Muscarinic acetylcholine receptor M1	CHRM1
			Sodium channel protein type 5 subunit alpha	SCN5A
			Coagulation factor X	F10
			Prostaglandin G/H synthase 2	PTGS2
			5-hydroxytryptamine 3 receptor	HTR3A
			Retinoic acid receptor RXR-alpha	RXRA
			cGMP-inhibited 3',5'-cyclic phosphodiesterase A	PDE3A
			Alpha-1B adrenergic receptor	ADRA1B
			Beta-2 adrenergic receptor	ADRB2
			Alpha-1D adrenergic receptor	ADRA1D
			Heat shock protein HSP 90-alpha	HSP90AA1
			Nuclear receptor coactivator 2	NCOA2
FC8	MOL000358	beta-sitosterol	Progesterone receptor	PGR	37
			Nuclear receptor coactivator 2	NCOA2
			Prostaglandin G/H synthase 1	PTGS1
			Prostaglandin G/H synthase 2	PTGS2
			Heat shock protein HSP 90-alpha	HSP90AA1
			Phosphatidylinositol-4,5-bisphosphate 3-kinase catalytic subunit gamma isoform	PIK3CG
			Potassium voltage-gated channel subfamily H member 2	KCNH2
			cAMP-dependent protein kinase catalytic subunit alpha	PRKACA
			D(1A) dopamine receptor	DRD1
			Muscarinic acetylcholine receptor M3	CHRM3
			Muscarinic acetylcholine receptor M1	CHRM1
			Sodium channel protein type 5 subunit alpha	SCN5A
			Gamma-aminobutyric-acid receptor subunit alpha-2	GABRA2
			Muscarinic acetylcholine receptor M4	CHRM4
			cGMP-inhibited 3',5'-cyclic phosphodiesterase A	PDE3A
			5-hydroxytryptamine 2A receptor	HTR2A
			Gamma-aminobutyric-acid receptor subunit alpha-5	GABRA5
			Alpha-1A adrenergic receptor	ADRA1A
			Gamma-aminobutyric-acid receptor subunit alpha-3	GABRA3
			Muscarinic acetylcholine receptor M2	CHRM2
			Alpha-1B adrenergic receptor	ADRA1B
			Beta-2 adrenergic receptor	ADRB2
			Neuronal acetylcholine receptor subunit alpha-2	CHRNA2
			Sodium-dependent serotonin transporter	SLC6A4
			Mu-type opioid receptor	OPRM1
			Gamma-aminobutyric-acid receptor subunit alpha-1	GABRA1
			Neuronal acetylcholine receptor subunit alpha-7	CHRNA7
			Apoptosis regulator Bcl-2	BCL2
			Apoptosis regulator BAX	BAX
			Caspase-9	CASP9
			Transcription factor AP-1	JUN
			Caspase-3	CASP3
			Caspase-8	CASP8
			Protein kinase C alpha type	PRKCA
			Transforming growth factor beta-1	TGFB1
			Serum paraoxonase/arylesterase 1	PON1
			Microtubule-associated protein 2	MAP2
FC9	MOL003837	esculetin	Apoptosis regulator Bcl-2	BCL2	6
			Cyclin-dependent kinase inhibitor 1	CDKN1A
			Retinoblastoma-associated protein	RB1
			Caspase-3	CASP3
			Interstitial collagenase	MMP1
			Transcription factor E2F1	E2F1
FC10	MOL000040	Scopoletol	Prostaglandin G/H synthase 1	PTGS1	11
			Prothrombin	F2
			Ribosyldihydronicotinamide dehydrogenase [quinone]	NQO2
			Prostaglandin G/H synthase 2	PTGS2
			Carbonic anhydrase 1	CA1
			Beta-2 adrenergic receptor	ADRB2
			Leukotriene A-4 hydrolase	LTA4H
			Amine oxidase [flavin-containing] B	MAOB
			Glutamate receptor 2	GRIA2
			cAMP-dependent protein kinase catalytic subunit alpha	PRKACA
			Sodium-dependent noradrenaline transporter	SLC6A2
FC11	MOL004456	Esculin	Prostaglandin G/H synthase 2	PTGS2	2
			Tyrosine-protein phosphatase non-receptor type 1	PTPN1
FC12	MOL004667	fraxetin	Nitric oxide synthase, inducible	NOS2	19
			Prostaglandin G/H synthase 1	PTGS1
			Prothrombin	F2
			Estrogen receptor	ESR1
			Prostaglandin G/H synthase 2	PTGS2
			Nitric-oxide synthase, endothelial	NOS3
			Carbonic anhydrase 1	CA1
			Carbonic anhydrase 4	CA4
			Beta-2 adrenergic receptor	ADRB2
			Dipeptidyl peptidase 4	DPP4
			Amine oxidase [flavin-containing] B	MAOB
			cAMP-dependent protein kinase catalytic subunit alpha	PRKACA
			Trypsin-1	PRSS1
			Glutamate receptor 2	GRIA2
			Tumor necrosis factor	TNF
			Caspase-3	CASP3
			Caspase-8	CASP8
			Fatty acid synthase	FASN
			Bone morphogenetic protein 4	BMP4
FC13	MOL005080	DMBQ	Trypsin-1	PRSS1	1
FC14	MOL000511	ursolic acid	Urokinase-type plasminogen activator	PLAU	49
			Cathepsin B	CTSB
			Transcription factor p65	RELA
			Signal transducer and activator of transcription 3	STAT3
			G1/S-specific cyclin-D1	CCND1
			Apoptosis regulator Bcl-2	BCL2
			Bcl-2-like protein 1	BCL2L1
			Proto-oncogene c-Fos	FOS
			Cyclin-dependent kinase inhibitor 1	CDKN1A
			Apoptosis regulator BAX	BAX
			Caspase-9	CASP9
			72 kDa type IV collagenase	MMP2
			Matrix metalloproteinase-9	MMP9
			Tumor necrosis factor	TNF
			Transcription factor AP-1	JUN
			Interleukin-6	IL6
			Caspase-3	CASP3
			Cellular tumor antigen p53	TP53
			Mitogen-activated protein kinase 8	MAPK8
			Prostaglandin G/H synthase 2	PTGS2
			NF-kappa-B inhibitor alpha	NFKBIA
			Caspase-8	CASP8
			Fatty acid synthase	FASN
			Interstitial collagenase	MMP1
			Stromelysin-1	MMP3
			Intercellular adhesion molecule 1	ICAM1
			Interleukin-1 beta	IL1B
			Cyclic AMP-responsive element-binding protein 1	CREB1
			E-selectin	SELE
			Prostaglandin E2 receptor, EP3 subtype	PTGER3
			Prostaglandin G/H synthase 1	PTGS1
			Induced myeloid leukemia cell differentiation protein Mcl-1	MCL1
			Protein kinase C gamma type	PRKCG
			Cyclic AMP-dependent transcription factor ATF-2	ATF2
			Granulocyte-macrophage colony-stimulating factor	CSF2
			Platelet endothelial cell adhesion molecule	PECAM1
			C-Jun-amino-terminal kinase-interacting protein 2	MAPK8IP2
			Baculoviral IAP repeat-containing protein 5	BIRC5
			Tyrosine-protein phosphatase non-receptor type 6	PTPN6
			Neuromodulin	GAP43
			Dual oxidase 2	DUOX2
			Nitric oxide synthase, endothelial	NOS3
			Tyrosine-protein phosphatase non-receptor type 1	PTPN1
			Phosphatidylinositol-3,4,5-trisphosphate 5-phosphatase 2	INPPL1
			Lipopolysaccharide-induced tumor necrosis factor-alpha factor	LITAF
			G1/S-specific cyclin-D2	CCND2
			Tumor necrosis factor ligand superfamily member 6	FASLG
			Caspase-1	CASP1
			Ectonucleotide pyrophosphatase/phosphodiesterase family member 7	ENPP7
FC15	MOL000570	Nonox D	Prostaglandin G/H synthase 1	PTGS1	3
			Prostaglandin G/H synthase 2	PTGS2
			Amine oxidase [flavin-containing] B	MAOB
FC16	MOL006708	(2S,3R,4S,5S,6R)-2-[4-[(1R,3aR,4S,6aS)-6a-hydroxy-4-(4-hydroxy-3-methoxyphenyl)-3,3a,4,6-tetrahydro-1H-furo[4,3-c]furan-1-yl]-2-methoxyphenoxy]-6-(hydroxymethyl)oxane-3,4,5-triol	DNA topoisomerase 2-alpha	TOP2A	1
FC17	MOL006709	AIDS214634	Prostaglandin G/H synthase 2	PTGS2	5
			Nuclear receptor coactivator 2	NCOA2
			Potassium voltage-gated channel subfamily H member 2	KCNH2
			Coagulation factor X	F10
			Coagulation factor VII	F7
FC18	MOL006710	8-(beta-D-Glucopyranosyloxy)-7-hydroxy-6-methoxy-2H-1-benzopyran-2-one	Prothrombin	F2	5
			Prostaglandin G/H synthase 2	PTGS2
			Tyrosine-protein phosphatase non-receptor type 1	PTPN1
			DNA topoisomerase 2-alpha	TOP2A
			Trypsin-1	PRSS1
FC19	MOL006711	Osmanthuside H	Trypsin-1	PRSS1	1
FC20	MOL006712	sinapaldehyde glucoside	Prostaglandin G/H synthase 2	PTGS2	2
			Heat shock protein HSP 90-alpha	HSP90AA1

## Sheet: Table S3
Table S3 The hub genes enriched in biological processes
GO item	Count	Percent（%）	P Value	Fold Enrichment
cytokine-mediated signaling pathway	22	78.5714	6.60503e-33	47.0674
positive regulation of apoptotic process	11	39.2857	4.51464e-11	20.1095
cellular response to lipopolysaccharide	9	32.1429	1.41131e-10	32.7333
positive regulation of pri-miRNA transcription from RNA polymerase II promoter	6	21.4286	4.71214e-09	90.1351
positive regulation of nitric oxide biosynthetic process	6	21.4286	5.8751e-09	86.3795
response to estradiol	7	25	8.80933e-09	43.1897
positive regulation of gene expression	10	35.7143	1.94454e-08	13.3922
positive regulation of interleukin-8 production	6	21.4286	2.57663e-08	64.7846
inflammatory response	9	32.1429	5.1867e-08	15.4326
response to lipopolysaccharide	7	25	6.17715e-08	31.2081
response to drug	8	28.5714	9.87553e-08	19.3297
positive regulation of NF-kappaB transcription factor activity	7	25	1.14635e-07	28.1235
lipopolysaccharide-mediated signaling pathway	5	17.8571	1.92393e-07	93.3832
positive regulation of protein phosphorylation	7	25	3.2321e-07	23.5963
cellular response to UV-A	4	14.2857	3.96843e-07	251.286
negative regulation of production of miRNAs involved in gene silencing by miRNA	4	14.2857	3.96843e-07	251.286
negative regulation of apoptotic process	9	32.1429	4.40129e-07	11.6685
positive regulation of leukocyte adhesion to vascular endothelial cell	4	14.2857	8.73019e-07	197.439
regulation of transcription initiation from RNA polymerase II promoter	5	17.8571	9.06474e-07	63.9848
extracellular matrix organization	7	25	1.29798e-06	18.6048
positive regulation of smooth muscle cell proliferation	5	17.8571	2.30338e-06	50.8114
negative regulation of cell proliferation	8	28.5714	2.30943e-06	12.0969
positive regulation of transcription, DNA-templated	9	32.1429	2.37401e-06	9.32432
response to X-ray	4	14.2857	2.71896e-06	138.207
response to hypoxia	6	21.4286	4.75627e-06	22.7814
cellular response to mechanical stimulus	5	17.8571	5.1238e-06	41.6287
aging	6	21.4286	5.57179e-06	22.0543
positive regulation of peptidyl-serine phosphorylation	5	17.8571	7.39562e-06	37.969
positive regulation of peptidyl-tyrosine phosphorylation	5	17.8571	9.14864e-06	35.9914
positive regulation of vascular endothelial growth factor production	4	14.2857	9.59362e-06	92.1381
response to antibiotic	4	14.2857	1.06116e-05	89.1659
positive regulation of interleukin-6 production	5	17.8571	1.16366e-05	33.8743
extrinsic apoptotic signaling pathway in absence of ligand	4	14.2857	1.28564e-05	83.7619
negative regulation of extrinsic apoptotic signaling pathway in absence of ligand	4	14.2857	1.67776e-05	76.7817
response to xenobiotic stimulus	6	21.4286	1.71217e-05	17.4946
cellular response to reactive oxygen species	4	14.2857	1.8241e-05	74.7066
positive regulation of fever generation	3	10.7143	1.87034e-05	414.621
liver regeneration	4	14.2857	2.14151e-05	70.8755
regulation of apoptotic process	6	21.4286	2.17137e-05	16.6515
positive regulation of transcription from RNA polymerase II promoter	10	35.7143	2.19815e-05	5.76824
embryo implantation	4	14.2857	2.49327e-05	67.4181
positive regulation of cell migration	6	21.4286	2.57473e-05	16.0706
collagen catabolic process	4	14.2857	2.88108e-05	64.2824
vascular endothelial growth factor production	3	10.7143	3.92094e-05	296.158
positive regulation of protein complex assembly	4	14.2857	6.05675e-05	50.2571
positive regulation of neuron apoptotic process	4	14.2857	6.74256e-05	48.4937
negative regulation of lipid storage	3	10.7143	8.38034e-05	207.311
positive regulation of interleukin-1 beta production	4	14.2857	9.53861e-05	43.1897
response to glucocorticoid	4	14.2857	0.000104569	41.881
extracellular matrix disassembly	4	14.2857	0.000109369	41.2559
positive regulation of production of miRNAs involved in gene silencing by miRNA	3	10.7143	0.0001227	172.759
regulation of insulin secretion	4	14.2857	0.000124625	39.4878
apoptotic process	7	25	0.000126937	8.28296
positive regulation of tyrosine phosphorylation of STAT protein	4	14.2857	0.000130003	38.9316
leukocyte migration	5	17.8571	0.0001493	17.6285
negative regulation of calcium ion transport	3	10.7143	0.000168886	148.079
response to beta-amyloid	3	10.7143	0.000194701	138.207
regulation of inflammatory response	4	14.2857	0.000254024	31.0578
positive regulation of glial cell proliferation	3	10.7143	0.000282975	115.173
response to muscle stretch	3	10.7143	0.000282975	115.173
proteolysis	6	21.4286	0.000317372	9.42321
protein import into nucleus	4	14.2857	0.000317527	28.7932
cellular response to interferon-gamma	4	14.2857	0.000347601	27.9206
response to corticosterone	3	10.7143	0.000350803	103.655
regulation of nitric-oxide synthase activity	3	10.7143	0.000387396	98.7194
positive regulation of beta-amyloid formation	3	10.7143	0.000387396	98.7194
positive regulation of inflammatory response	4	14.2857	0.000390475	26.8363
transforming growth factor beta receptor signaling pathway	4	14.2857	0.000436616	25.8331
viral process	6	21.4286	0.000446489	8.74729
cellular response to DNA damage stimulus	5	17.8571	0.000464297	13.0878
negative regulation of neurogenesis	3	10.7143	0.000507836	86.3795
positive regulation of sequence-specific DNA binding transcription factor activity	4	14.2857	0.000595656	23.2281
execution phase of apoptosis	3	10.7143	0.000596967	79.7349
tumor necrosis factor-mediated signaling pathway	4	14.2857	0.000719846	21.7649
positive regulation of cytokine production involved in inflammatory response	3	10.7143	0.000743827	71.4865
response to amino acid	3	10.7143	0.000796272	69.1036
maintenance of permeability of blood-brain barrier	3	10.7143	0.000850456	66.8744
negative regulation of gene expression	5	17.8571	0.000954045	10.7974
cellular response to dexamethasone stimulus	3	10.7143	0.00114729	57.5863
regulation of cell proliferation	4	14.2857	0.00140291	17.2759
cellular response to ionizing radiation	3	10.7143	0.00141557	51.8277
protein kinase B signaling	3	10.7143	0.00148689	50.5636
cellular response to cadmium ion	3	10.7143	0.00148689	50.5636
negative regulation of transcription from RNA polymerase II promoter	7	25	0.00175261	5.04932
response to progesterone	3	10.7143	0.00178899	46.069
response to UV	3	10.7143	0.0018687	45.0675
intrinsic apoptotic signaling pathway in response to DNA damage	3	10.7143	0.00195007	44.1087
positive regulation of epithelial to mesenchymal transition	3	10.7143	0.00203311	43.1897
positive regulation of vascular smooth muscle cell proliferation	3	10.7143	0.00229215	40.6492
positive regulation of I-kappaB kinase/NF-kappaB signaling	4	14.2857	0.00232606	14.472
response to cytokine	3	10.7143	0.00238179	39.8674
positive regulation of fibroblast proliferation	3	10.7143	0.00238179	39.8674
positive regulation of protein kinase B signaling	4	14.2857	0.00243123	14.2482
cellular response to organic cyclic compound	3	10.7143	0.00247307	39.1152
cellular response to heat	3	10.7143	0.00247307	39.1152
cellular response to UV	3	10.7143	0.00256598	38.3909
response to activity	3	10.7143	0.0027567	37.0198
negative regulation of fat cell differentiation	3	10.7143	0.00285449	36.3703
cellular response to cytokine stimulus	3	10.7143	0.00285449	36.3703
cellular response to xenobiotic stimulus	3	10.7143	0.00315755	34.5518
heart development	4	14.2857	0.00320809	12.9166
cellular response to drug	3	10.7143	0.00369468	31.894
response to estrogen	3	10.7143	0.0041529	30.045
leukocyte apoptotic process	2	7.14286	0.00418064	460.69
negative regulation of primary miRNA processing	2	7.14286	0.00418064	460.69
positive regulation of calcidiol 1-monooxygenase activity	2	7.14286	0.00418064	460.69
glial cell apoptotic process	2	7.14286	0.00418064	460.69
I-kappaB kinase/NF-kappaB signaling	3	10.7143	0.00427137	29.6158
positive regulation of NIK/NF-kappaB signaling	3	10.7143	0.00427137	29.6158
positive regulation of MAP kinase activity	3	10.7143	0.00540743	26.2419
sequestering of triglyceride	2	7.14286	0.00557044	345.518
positive regulation of cell proliferation	5	17.8571	0.00620126	6.43422
cellular response to interleukin-1	3	10.7143	0.00666686	23.558
positive regulation of mononuclear cell migration	2	7.14286	0.00695838	276.414
interleukin-1-mediated signaling pathway	3	10.7143	0.00804665	21.3722
negative regulation of transcription, DNA-templated	5	17.8571	0.00810756	5.9572
response to cobalt ion	2	7.14286	0.00834445	230.345
positive regulation of STAT cascade	2	7.14286	0.00834445	230.345
wound healing	3	10.7143	0.00836932	20.9405
MAPK cascade	4	14.2857	0.00849721	9.09258
arginine catabolic process	2	7.14286	0.00972865	197.439
positive regulation of prostaglandin biosynthetic process	2	7.14286	0.00972865	197.439
T-helper 17 cell lineage commitment	2	7.14286	0.00972865	197.439
negative regulation of neuroblast proliferation	2	7.14286	0.00972865	197.439
response to leptin	2	7.14286	0.011111	172.759
nucleotide-binding oligomerization domain containing 2 signaling pathway	2	7.14286	0.011111	172.759
response to oxidative stress	3	10.7143	0.0119077	17.4211
cellular response to nicotine	2	7.14286	0.0124915	153.563
regulation of establishment of endothelial barrier	2	7.14286	0.0124915	153.563
tetrahydrobiopterin metabolic process	2	7.14286	0.0124915	153.563
response to fluid shear stress	2	7.14286	0.0124915	153.563
negative regulation of biomineral tissue development	2	7.14286	0.0124915	153.563
ovulation from ovarian follicle	2	7.14286	0.0124915	153.563
positive regulation of programmed cell death	2	7.14286	0.0138701	138.207
response to salt stress	2	7.14286	0.0138701	138.207
negative regulation of cell growth	3	10.7143	0.0138832	16.0706
response to ethanol	3	10.7143	0.0138832	16.0706
cellular response to hypoxia	3	10.7143	0.0140881	15.947
cell cycle arrest	3	10.7143	0.0147106	15.5873
positive regulation of guanylate cyclase activity	2	7.14286	0.0152469	125.643
positive regulation of podosome assembly	2	7.14286	0.0152469	125.643
positive regulation of RNA polymerase II transcriptional preinitiation complex assembly	2	7.14286	0.0152469	125.643
regulation of response to DNA damage stimulus	2	7.14286	0.0152469	125.643
response to muramyl dipeptide	2	7.14286	0.0166218	115.173
mitotic G1 DNA damage checkpoint	2	7.14286	0.0179949	106.313
cellular protein metabolic process	3	10.7143	0.018458	13.8207
DNA damage response, signal transduction by p53 class mediator resulting in transcription of p21 class mediator	2	7.14286	0.0193661	98.7194
cellular response to fluid shear stress	2	7.14286	0.0207355	92.1381
positive regulation of cellular protein metabolic process	2	7.14286	0.0207355	92.1381
positive regulation of angiogenesis	3	10.7143	0.0210756	12.8764
replicative senescence	2	7.14286	0.0221031	86.3795
nitric oxide biosynthetic process	2	7.14286	0.0221031	86.3795
positive regulation of heterotypic cell-cell adhesion	2	7.14286	0.0221031	86.3795
negative regulation of lipid catabolic process	2	7.14286	0.0234688	81.2983
mitotic cell cycle arrest	2	7.14286	0.0234688	81.2983
cellular response to organic substance	2	7.14286	0.0234688	81.2983
astrocyte activation	2	7.14286	0.0234688	81.2983
Fc-epsilon receptor signaling pathway	3	10.7143	0.0238391	12.0529
nitric oxide mediated signal transduction	2	7.14286	0.0248326	76.7817
regulation of NIK/NF-kappaB signaling	2	7.14286	0.0248326	76.7817
mammary gland alveolus development	2	7.14286	0.0248326	76.7817
response to organonitrogen compound	2	7.14286	0.0248326	76.7817
response to hyperoxia	2	7.14286	0.0248326	76.7817
response to vitamin D	2	7.14286	0.0248326	76.7817
positive regulation of membrane protein ectodomain proteolysis	2	7.14286	0.0248326	76.7817
positive regulation of histone deacetylation	2	7.14286	0.0248326	76.7817
membrane protein intracellular domain proteolysis	2	7.14286	0.0261947	72.7406
interleukin-6-mediated signaling pathway	2	7.14286	0.0261947	72.7406
regulation of sodium ion transport	2	7.14286	0.0261947	72.7406
platelet formation	2	7.14286	0.0261947	72.7406
myeloid dendritic cell differentiation	2	7.14286	0.0261947	72.7406
cellular response to extracellular stimulus	2	7.14286	0.0261947	72.7406
positive regulation of protein export from nucleus	2	7.14286	0.0275549	69.1036
response to ATP	2	7.14286	0.0275549	69.1036
regulation of transcription from RNA polymerase II promoter	7	25	0.0279734	2.82385
cellular response to interleukin-6	2	7.14286	0.0289133	65.8129
positive regulation of histone acetylation	2	7.14286	0.0289133	65.8129
establishment of endothelial barrier	2	7.14286	0.0289133	65.8129
negative regulation of pri-miRNA transcription from RNA polymerase II promoter	2	7.14286	0.0289133	65.8129
macrophage differentiation	2	7.14286	0.0302698	62.8214
protein stabilization	3	10.7143	0.0314998	10.3655
positive regulation of osteoclast differentiation	2	7.14286	0.0316245	60.0901
protein phosphorylation	4	14.2857	0.0324949	5.47355
positive regulation of interleukin-17 production	2	7.14286	0.0329774	57.5863
response to immobilization stress	2	7.14286	0.0356778	53.1566
positive regulation of protein insertion into mitochondrial membrane involved in apoptotic signaling pathway	2	7.14286	0.0356778	53.1566
purinergic nucleotide receptor signaling pathway	2	7.14286	0.0356778	53.1566
positive regulation of nitric-oxide synthase activity	2	7.14286	0.0356778	53.1566
negative regulation of myoblast differentiation	2	7.14286	0.0370252	51.1878
negative regulation of blood pressure	2	7.14286	0.0370252	51.1878
negative regulation of intrinsic apoptotic signaling pathway	2	7.14286	0.0383708	49.3597
positive regulation of release of cytochrome c from mitochondria	2	7.14286	0.0383708	49.3597
endodermal cell differentiation	2	7.14286	0.0383708	49.3597
positive regulation of ERK1 and ERK2 cascade	3	10.7143	0.0396833	9.13263
regulation of sequence-specific DNA binding transcription factor activity	2	7.14286	0.0397147	47.6576
regulation of G1/S transition of mitotic cell cycle	2	7.14286	0.0397147	47.6576
cellular response to hormone stimulus	2	7.14286	0.0397147	47.6576
positive regulation of cell cycle arrest	2	7.14286	0.0397147	47.6576
T cell homeostasis	2	7.14286	0.0397147	47.6576
cell aging	2	7.14286	0.0397147	47.6576
intrinsic apoptotic signaling pathway in response to DNA damage by p53 class mediator	2	7.14286	0.0410567	46.069
leukocyte cell-cell adhesion	2	7.14286	0.0410567	46.069
positive regulation of mitotic nuclear division	2	7.14286	0.0410567	46.069
cellular response to gamma radiation	2	7.14286	0.0423969	44.5829
face morphogenesis	2	7.14286	0.0437353	43.1897
osteoclast differentiation	2	7.14286	0.0437353	43.1897
intrinsic apoptotic signaling pathway	2	7.14286	0.0437353	43.1897
aortic valve morphogenesis	2	7.14286	0.0437353	43.1897
negative regulation of cyclin-dependent protein serine/threonine kinase activity	2	7.14286	0.0450719	41.881
angiogenesis	3	10.7143	0.0462113	8.39315
negative regulation of mitotic cell cycle	2	7.14286	0.0477397	39.4878
positive regulation of reactive oxygen species metabolic process	2	7.14286	0.0477397	39.4878
response to tumor necrosis factor	2	7.14286	0.0477397	39.4878
regulation of cell cycle	3	10.7143	0.0496153	8.06656

## Sheet: Table S4
Table S4 The hub genes enriched in cellular components
GO item	Count	Percent（%）	P Value	Fold Enrichment
macromolecular complex	9	32.1429	2.29961e-06	9.36602
transcription factor complex	5	17.8571	0.000227771	15.7926
extracellular region	11	39.2857	0.000249791	3.74189
cytosol	17	60.7143	0.000383048	2.26544
extracellular space	10	35.7143	0.00058309	3.76841
nucleus	17	60.7143	0.00100222	2.09344
cytoplasm	16	57.1429	0.00133907	2.14928
nucleoplasm	13	46.4286	0.00226251	2.43418
membrane raft	4	14.2857	0.0044207	11.5223
extracellular matrix	4	14.2857	0.00472279	11.2522
mitochondrion	7	25	0.00977573	3.56003
neuronal cell body	4	14.2857	0.0159245	7.20143
plasma membrane	13	46.4286	0.0189798	1.88785
vesicle membrane	2	7.14286	0.0394281	48.0095
chromatin	5	17.8571	0.0457634	3.51632

## Sheet: Table S5
Table S5 The hub genes enriched in molecular function
GO item	Count	Percent（%）	P Value	Fold Enrichment
enzyme binding	8	28.5714	8.55476e-07	14.0389
transcription factor binding	7	25	4.59921e-06	14.9443
endopeptidase activity	5	17.8571	6.65112e-06	38.9743
identical protein binding	12	42.8571	1.10499e-05	4.72082
peptidase activity	5	17.8571	1.36186e-05	32.5416
histone deacetylase binding	5	17.8571	3.40734e-05	25.783
protein kinase binding	7	25	6.2336e-05	9.42269
cysteine-type endopeptidase activity involved in apoptotic signaling pathway	3	10.7143	8.90345e-05	201.107
cytokine activity	5	17.8571	0.000148769	17.641
macromolecular complex binding	6	21.4286	0.000254674	9.88241
protein binding	27	96.4286	0.000255625	1.44589
transcription regulatory region sequence-specific DNA binding	5	17.8571	0.000340599	14.2025
protein homodimerization activity	7	25	0.000413798	6.65603
metalloendopeptidase activity	4	14.2857	0.000634547	22.724
ubiquitin protein ligase binding	5	17.8571	0.000871511	11.062
serine-type endopeptidase activity	4	14.2857	0.00253437	14.0389
histone deacetylase regulator activity	2	7.14286	0.00430942	446.905
nitric-oxide synthase activity	2	7.14286	0.00430942	446.905
transcriptional activator activity, RNA polymerase II transcription regulatory region sequence-specific binding	5	17.8571	0.00434592	7.11632
metallopeptidase activity	3	10.7143	0.00491735	27.5489
tetrahydrobiopterin binding	2	7.14286	0.00574192	335.179
zinc ion binding	6	21.4286	0.00708671	4.65526
protein phosphatase binding	3	10.7143	0.00770224	21.8595
transcription factor activity, sequence-specific DNA binding	5	17.8571	0.00773089	6.03925
cysteine-type endopeptidase activity	3	10.7143	0.00852932	20.7327
protease binding	3	10.7143	0.0104825	18.621
protein N-terminus binding	3	10.7143	0.011819	17.4876
arginine binding	2	7.14286	0.0128747	148.968
nitric-oxide synthase regulator activity	2	7.14286	0.0128747	148.968
cysteine-type endopeptidase activity involved in execution phase of apoptosis	2	7.14286	0.0128747	148.968
cysteine-type endopeptidase activity involved in apoptotic process	2	7.14286	0.0142953	134.071
cyclin-dependent protein serine/threonine kinase inhibitor activity	2	7.14286	0.0171307	111.726
heme binding	3	10.7143	0.0197829	13.3184
oxidoreductase activity, acting on paired donors, with incorporation or reduction of molecular oxygen, NAD(P)H as one donor, and incorporation of one atom of oxygen	2	7.14286	0.0227778	83.7946
growth factor activity	3	10.7143	0.0236099	12.1149
FMN binding	2	7.14286	0.0241847	78.8655
RNA polymerase II sequence-specific DNA binding transcription factor binding	3	10.7143	0.0254923	11.6247
chromatin binding	4	14.2857	0.0276615	5.82919
RNA polymerase II core promoter sequence-specific DNA binding	2	7.14286	0.0283937	67.0357
NF-kappaB binding	2	7.14286	0.0464316	40.6277

## Sheet: Table S6
Table S6 KEGG pathway enrichment analysis of the hub genes
Term	Pathway	Count	Percent（%）	P Value	Fold Enrichment
hsa05417	Lipid and atherosclerosis	18	64.2857	5.49644e-21	24.2551
hsa04657	IL-17 signaling pathway	14	50	5.00965e-19	43.1489
hsa04668	TNF signaling pathway	13	46.4286	3.7897e-16	33.6276
hsa05200	Pathways in cancer	19	67.8571	9.63562e-16	10.3664
hsa04933	AGE-RAGE signaling pathway in diabetic complications	12	42.8571	6.32288e-15	34.7657
hsa05167	Kaposi sarcoma-associated herpesvirus infection	14	50	8.41062e-15	20.9072
hsa05161	Hepatitis B	13	46.4286	3.58665e-14	23.2487
hsa05418	Fluid shear stress and atherosclerosis	12	42.8571	2.58944e-13	25.0113
hsa05162	Measles	11	39.2857	1.03723e-11	22.927
hsa05169	Epstein-Barr virus infection	12	42.8571	1.60133e-11	17.2107
hsa05166	Human T-cell leukemia virus 1 infection	12	42.8571	4.47152e-11	15.6602
hsa05163	Human cytomegalovirus infection	12	42.8571	5.17188e-11	15.4514
hsa05171	Coronavirus disease - COVID-19	12	42.8571	7.20578e-11	14.9852
hsa05133	Pertussis	9	32.1429	7.83476e-11	34.3083
hsa04926	Relaxin signaling pathway	10	35.7143	1.80777e-10	22.4585
hsa05222	Small cell lung cancer	9	32.1429	3.73982e-10	28.3416
hsa05323	Rheumatoid arthritis	9	32.1429	4.08321e-10	28.0369
hsa05134	Legionellosis	8	28.5714	4.60577e-10	40.6617
hsa05215	Prostate cancer	9	32.1429	5.74586e-10	26.8807
hsa05142	Chagas disease	9	32.1429	8.6276e-10	25.563
hsa04659	Th17 cell differentiation	9	32.1429	1.36759e-09	24.1429
hsa05145	Toxoplasmosis	9	32.1429	1.83176e-09	23.2806
hsa05212	Pancreatic cancer	8	28.5714	3.65458e-09	30.4962
hsa05140	Leishmaniasis	8	28.5714	4.01131e-09	30.1002
hsa05130	Pathogenic Escherichia coli infection	10	35.7143	7.86161e-09	14.7063
hsa04210	Apoptosis	9	32.1429	8.61894e-09	19.1723
hsa05210	Colorectal cancer	8	28.5714	8.78908e-09	26.9502
hsa05205	Proteoglycans in cancer	10	35.7143	1.11484e-08	14.1324
hsa01522	Endocrine resistance	8	28.5714	2.20463e-08	23.6501
hsa05160	Hepatitis C	9	32.1429	2.67594e-08	16.6078
hsa05146	Amoebiasis	8	28.5714	2.91735e-08	22.7227
hsa04625	C-type lectin receptor signaling pathway	8	28.5714	3.34138e-08	22.2857
hsa05164	Influenza A	9	32.1429	5.22322e-08	15.2481
hsa05132	Salmonella infection	10	35.7143	6.05387e-08	11.6351
hsa05152	Tuberculosis	9	32.1429	7.79004e-08	14.4857
hsa05219	Bladder cancer	6	21.4286	1.90723e-07	42.3972
hsa05135	Yersinia infection	8	28.5714	2.25127e-07	16.9176
hsa04936	Alcoholic liver disease	8	28.5714	2.87794e-07	16.3219
hsa04932	Non-alcoholic fatty liver disease	8	28.5714	5.23121e-07	14.953
hsa05144	Malaria	6	21.4286	5.28334e-07	34.7657
hsa04620	Toll-like receptor signaling pathway	7	25	9.1385e-07	19.5
hsa04931	Insulin resistance	7	25	1.14218e-06	18.7778
hsa04621	NOD-like receptor signaling pathway	8	28.5714	1.66714e-06	12.5963
hsa05321	Inflammatory bowel disease	6	21.4286	1.99078e-06	26.7429
hsa04917	Prolactin signaling pathway	6	21.4286	2.88412e-06	24.8327
hsa04380	Osteoclast differentiation	7	25	3.0956e-06	15.8438
hsa05220	Chronic myeloid leukemia	6	21.4286	4.34295e-06	22.8722
hsa05131	Shigellosis	8	28.5714	1.17485e-05	9.38346
hsa04151	PI3K-Akt signaling pathway	9	32.1429	1.30076e-05	7.36562
hsa04660	T cell receptor signaling pathway	6	21.4286	2.02859e-05	16.7143
hsa04064	NF-kappa B signaling pathway	6	21.4286	2.02859e-05	16.7143
hsa05010	Alzheimer disease	9	32.1429	2.35251e-05	6.79018
hsa04066	HIF-1 signaling pathway	6	21.4286	2.54798e-05	15.9476
hsa05202	Transcriptional misregulation in cancer	7	25	3.1792e-05	10.5625
hsa04010	MAPK signaling pathway	8	28.5714	3.63543e-05	7.88338
hsa05203	Viral carcinogenesis	7	25	4.47309e-05	9.94118
hsa04623	Cytosolic DNA-sensing pathway	5	17.8571	5.07077e-05	22.9932
hsa05206	MicroRNAs in cancer	8	28.5714	5.10428e-05	7.4765
hsa05170	Human immunodeficiency virus 1 infection	7	25	5.54948e-05	9.56604
hsa04068	FoxO signaling pathway	6	21.4286	6.17388e-05	13.2694
hsa04920	Adipocytokine signaling pathway	5	17.8571	7.25964e-05	20.9938
hsa04915	Estrogen signaling pathway	6	21.4286	7.91408e-05	12.5963
hsa05223	Non-small cell lung cancer	5	17.8571	8.58055e-05	20.119
hsa04115	p53 signaling pathway	5	17.8571	9.05737e-05	19.8434
hsa05022	Pathways of neurodegeneration - multiple diseases	9	32.1429	0.000109044	5.47779
hsa01523	Antifolate resistance	4	14.2857	0.000125759	38.6286
hsa04218	Cellular senescence	6	21.4286	0.00014143	11.1429
hsa04217	Necroptosis	6	21.4286	0.000154694	10.9326
hsa04630	JAK-STAT signaling pathway	6	21.4286	0.000168893	10.7302
hsa05143	African trypanosomiasis	4	14.2857	0.000236968	31.3205
hsa05415	Diabetic cardiomyopathy	6	21.4286	0.000481335	8.56298
hsa05207	Chemical carcinogenesis - receptor activation	6	21.4286	0.000587022	8.19946
hsa04071	Sphingolipid signaling pathway	5	17.8571	0.000595192	12.1729
hsa05165	Human papillomavirus infection	7	25	0.000630596	6.12689
hsa05213	Endometrial cancer	4	14.2857	0.00089823	19.9803
hsa05168	Herpes simplex virus 1 infection	8	28.5714	0.000918531	4.68225
hsa05416	Viral myocarditis	4	14.2857	0.000991753	19.3143
hsa05224	Breast cancer	5	17.8571	0.00131325	9.85423
hsa05221	Acute myeloid leukemia	4	14.2857	0.00136701	17.2964
hsa04622	RIG-I-like receptor signaling pathway	4	14.2857	0.00155171	16.5551
hsa05120	Epithelial cell signaling in Helicobacter pylori infection	4	14.2857	0.00155171	16.5551
hsa04921	Oxytocin signaling pathway	5	17.8571	0.0015598	9.40631
hsa01524	Platinum drug resistance	4	14.2857	0.00175139	15.8748
hsa05020	Prion disease	6	21.4286	0.00182786	6.36735
hsa05235	PD-L1 expression and PD-1 checkpoint pathway in cancer	4	14.2857	0.00308663	13.0209
hsa04658	Th1 and Th2 cell differentiation	4	14.2857	0.00339065	12.5963
hsa04640	Hematopoietic cell lineage	4	14.2857	0.00416987	11.7056
hsa04215	Apoptosis - multiple species	3	10.7143	0.00497598	27.1607
hsa04670	Leukocyte transendothelial migration	4	14.2857	0.00618442	10.1654
hsa05014	Amyotrophic lateral sclerosis	6	21.4286	0.00631312	4.77551
hsa05216	Thyroid cancer	3	10.7143	0.00661345	23.4903
hsa04722	Neurotrophin signaling pathway	4	14.2857	0.00696495	9.7383
hsa04919	Thyroid hormone signaling pathway	4	14.2857	0.00729288	9.57733
hsa04650	Natural killer cell mediated cytotoxicity	4	14.2857	0.00815259	9.19728
hsa04110	Cell cycle	4	14.2857	0.00815259	9.19728
hsa05332	Graft-versus-host disease	3	10.7143	0.00846287	20.6939
hsa05226	Gastric cancer	4	14.2857	0.0128628	7.77756
hsa04060	Cytokine-cytokine receptor interaction	5	17.8571	0.0155371	4.91041
hsa04370	VEGF signaling pathway	3	10.7143	0.0162443	14.7312
hsa05225	Hepatocellular carcinoma	4	14.2857	0.017723	6.89796
hsa04664	Fc epsilon RI signaling pathway	3	10.7143	0.0212348	12.7815
hsa05218	Melanoma	3	10.7143	0.0236332	12.0714
hsa04137	Mitophagy - animal	3	10.7143	0.0236332	12.0714
hsa05214	Glioma	3	10.7143	0.0255021	11.5886
hsa04662	B cell receptor signaling pathway	3	10.7143	0.0300892	10.5993
hsa05410	Hypertrophic cardiomyopathy	3	10.7143	0.0357027	9.65714
hsa04024	cAMP signaling pathway	4	14.2857	0.036068	5.2437
hsa05208	Chemical carcinogenesis - reactive oxygen species	4	14.2857	0.0368986	5.19667

## Sheet: Table S7
Table S7 Molecular docking of four compounds for UC targets
Gene Symbol	PDB ID	Compound
		Ursolic acid	Beta-sitosterol	Esculetin	Fraxetin
CASP3	2DKO	-6.5	-6.39	-4.27	-3.68
PTGS2	3NT1	-7.98	-5.45	-4.87	-5.31
TNF	1VYR	-7.2	-3.18	-3.24	-4.08
MAPK8	2XRW	-7.18	-3.5	-3.38	-3.51
IL6	5GW9	-7.49	-5.22	-4.07	-3.96
RELA	6P02	-7.59	-3.23	-4.5	-3.31
IL1B	5R8Q	-7.86	-5.06	-4.99	-4.28
NFKBIA	6Y1J	-6.83	-4.31	-4.18	-3.7
FOS	6RU3	-7.73	-5.91	-4.01	-3.32
TGFB1	5VQF	-7.25	-5.14	-4.69	-4.05
MMP3	4WK7	-5.27	-2.58	-4.3	-3.43
MMP1	1HFC	-5.56	-3.65	-4.05	-2.77
CDKN1A	5EOU	-6.31	-4.97	-4.3	-3.07
CASP9	4RHW	-7.29	-4.5	-3.43	-3.37
HSP90AA1	5J80	-6.95	-2.92	-3.42	-3.7
STAT3	6OLG	-7.86	-6.55	-4.91	-4.44
CCND1	2W96	-5.7	-5.71	-3.84	-3.22
MMP9	6ESM	-6.29	-5.74	-4.34	-3.3
TP53	4C25	-6.42	-4.25	-3.76	-3.53
ICAM1	3BQN	-5.82	-3.1	-3.84	-3.04
CSF2	5D22	-5.56	-3.64	-3.29	-3.94
CASP1	6B29	-5.37	-3.82	-3.11	-3.67

## Sheet: Table S8
Table S8 The mRNA expression profile of FC targets in IL-17 signaling pathway
Target	Fold change	P value
HSP90AA1	1.01	0.051
CSF2	-0.023	0.61
MMP1	1.67	7.7e-06
MMP3	1.69	9.3e-06
FOS	1.08	0.39
PTGS2	1.23	0.035
TNF	1.01	0.3
MMP9	1.2	0.013
RELA	-0.00067	0.91
NFKBIA	-0.002521	0.58
IL6	1.12116	0.38
MAPK8	1.03562	0.016
IL1B	1.4	0.0034
CASP3	1.0144	0.36
